# Supplementary material for: Omega-6/Omega-3 Ratio as a Protective Factor in Lung Cancer: A Mendelian Randomization Study on Polyunsaturated Fatty Acids and Lung Adenocarcinoma Risk
Source: J Cancer. 2025 Jun 12;16(8):2649–62. doi: 10.7150/jca.112416 (PMC12170990; doi:10.7150/jca.112416)
Supplement: Supplementary file 2 — Supplementary tables. [file jcav16p2649s2.xlsx]

## Sheet: TSMR Total Table
TSMR Total Table: Genetic instrument source for PUFA and lung cancers traits used in Mendelian randomization analyses.
Exposure/Outcome	Sex	Number of SNPs	Sample Size	Population	Data Source
Omega_3	Males and Females	12321875	114999	European ancestry individuals	UKBB MRC-IEU GWAS (met-d-omega_3) (Borges CM et al. 2020)
DHA	Males and Females	12321875	114999	European ancestry individuals	UKBB MRC-IEU GWAS (met-d-DHA) (Borges CM et al. 2020)
EPA	Males and Females	2545634	7816	European ancestry individuals	UKBB MRC-IEU GWAS (met-a-402) (Shin et al. 2014)
Omega_6	Males and Females	12321875	114999	European ancestry individuals	UKBB MRC-IEU GWAS (met-d-omega_6) (Borges CM et al. 2020)
LA	Males and Females	12321875	114999	European ancestry individuals	UKBB MRC-IEU GWAS (met-d-LA) (Borges CM et al. 2020)
AA	Males and Females	2545634	7816	European ancestry individuals	UKBB MRC-IEU GWAS (met-a-319) (Shin et al. 2014)
Omega-6 to omega-3	Males and Females	12321875	114999	European ancestry individuals	UKBB MRC-IEU GWAS (met-domega_6_by_omega_3) (Borges CM et al. 2020)
Lung cancer	Males and Females	8945893	27209	European ancestry individuals	GWAS from ILCCO (ieu-a-966) (Wang Y et al. 2014)
Lung adenocarcinoma	Males and Females	8881354	18336	European ancestry individuals	GWAS from ILCCO (ieu-a-965) (Wang Y et al. 2014)
Squamous cell lung cancer	Males and Females	8893750	18313	European ancestry individuals	GWAS from ILCCO (ieu-a-967) (Wang Y et al. 2014)
SNPs = single nucleotide polymorphisms, Omega_3 =Omega_3 acid, DHA = Docosahexaenoic acid, EPA = Eicosapentaenoate acid, Omega_6 = Omega_6 acid, LA = Linoleic acid, AA = Arachidonic acid ,Omega-6 to omega-3 = Ratio of omega-6 fatty acids to omega-3 fatty acids, UKBB = UK Biobank, ILCCO = International Lung Cancer Consortium

## Sheet: Table S1- Omega_3-1
Table S1-1: List of the 42 SNPs conditionally independent common variants used as instruments of Omega_3 in the Mendelian randomization studies.
SNPs	Chr	Position	EA	OA	EAF	Closest Gene	Omega_3 GWAS (ID: met-d-Omega_3)			Lung cancer GWAS (ID: ieu-a-966)			F statistics	The proportion of variance explained
							β	SE	P value	β	SE	P value
rs1167998	1	62931632	A	C	0.644674	DOCK7	0.0713574	0.00425038	3.6e-66	-0.0360628	0.019617	0.0614568	281.853	0.00233279
rs629301	1	109818306	T	G	0.778033	CELSR2	0.0382887	0.00488385	1.3e-14	0.0198885	0.020817	0.359162	61.4634	0.000506358
rs6693447	1	2330190	G	T	0.461686	RER1	0.0229488	0.00407772	4.8e-09	0.0405141	0.019409	0.0328814	31.6727	0.000261778
rs10184054	2	21203877	G	C	0.224107	RP11-116D2.1	-0.0361462	0.00486548	5.6e-15	0.00600096	0.0208	0.776151	55.1917	0.000454373
rs11563251	2	234679384	T	C	0.110601	UGT1A1	0.0349727	0.00647476	3.2e-08	0.0407158	0.030603	0.178468	29.175	0.000240627
rs11681659	2	136820960	T	C	0.716465	AC068492.1	-0.0251255	0.004486	2e-08	-0.000495877	0.020129	0.9807	31.3697	0.000256484
rs1260326	2	27730940	C	T	0.60401	GCKR	-0.0820592	0.0041534	8.4e-88	0.00372593	0.018167	0.840968	390.344	0.00322116
rs13424225	2	241214158	T	G	0.449809	STK25	0.0221268	0.00408591	2.2e-08	0.0105482	0.01847	0.570878	29.3265	0.000242331
rs35135293	2	20363666	T	C	0.51675	AC098828.3	-0.0208868	0.00408348	3.9e-08	-0.00528004	0.018086	0.773115	26.1627	0.000217884
rs11242109	5	131677047	T	G	0.479016	SLC22A4	0.0240622	0.0040658	2.4e-09	0.0363232	0.018615	0.0468619	35.025	0.000288985
rs6882345	5	156397673	A	G	0.632863	CTC-207P7.1	0.0288844	0.00421159	1.9e-13	-0.0163004	0.018845	0.388072	47.0364	0.000387699
rs10455872	6	161010118	G	A	0.078988	LPA	-0.0629576	0.00753435	2.8e-17	-0.0275171	0.04429	0.563926	69.824	0.000576704
rs117733303	6	160922870	G	A	0.018513	LPAL2	-0.115945	0.0150731	1.4e-15	-0.137656	0.056622	0.0476585	59.1696	0.000488535
rs4000713	7	25990597	A	G	0.295408	CTD-2227E11.1	-0.0288196	0.00446039	1e-11	-0.0188648	0.019376	0.348843	41.7475	0.000345753
rs62466318	7	73042085	T	C	0.204178	MLXIPL	-0.0721329	0.00506371	1.2e-45	0.0592401	0.025345	0.015476	202.922	0.00169091
rs73109460	7	44785800	A	G	0.123622	ZMIZ2	-0.0349475	0.006216	9.2e-10	0.0237634	0.031063	0.447339	31.609	0.000264636
rs112875651	8	126506694	A	G	0.392346	RP11-136O12.2	-0.0873719	0.00422001	3.5e-98	0.00745018	0.019226	0.701698	428.664	0.00363998
rs7819706	8	19844415	G	A	0.118291	LPL	-0.0396447	0.00628878	1.8e-10	0.000349939	0.026354	0.989681	39.7409	0.000327852
rs9987289	8	9183358	G	A	0.909151	RP11-115J16.1	0.0566995	0.00707191	3.2e-16	-0.0404843	0.031861	0.199437	64.2814	0.000531061
rs1800978	9	107665978	G	C	0.123991	ABCA1	-0.0373414	0.00619432	5.2e-09	0.0328214	0.027755	0.234204	36.3408	0.000302907
rs55891451	10	96728169	C	A	0.201728	CYP2C9	0.0341853	0.00508075	4.6e-12	-0.00373798	0.022172	0.869496	45.2713	0.000376379
rs6601924	10	5247302	C	T	0.845765	AKR1C4	0.0350603	0.00563873	8.5e-10	0.00554233	0.024876	0.828915	38.6606	0.000320696
rs7924036	10	65191645	T	G	0.504205	JMJD1C	0.0233527	0.00406452	5.5e-10	-0.00512186	0.017917	0.777743	33.0108	0.000272655
rs12226389	11	61823630	C	T	0.18582	RP11-810P12.6	-0.050608	0.00524839	1.1e-22	-0.0452662	0.025552	0.0992727	92.9793	0.000774963
rs143355652	11	61453822	T	C	0.010467	DAGLA	-0.154138	0.0204073	9.4e-14	-0.0471535	0.084407	0.627531	57.049	0.000492155
rs3018731	11	61248776	G	A	0.717549	PPP1R32	-0.0353357	0.00456603	2e-14	0.00826103	0.024512	0.744358	59.8894	0.000506118
rs673335	11	75450576	C	T	0.159762	RN7SL786P	-0.0669996	0.00554146	1.1e-34	0.0236638	0.024042	0.324878	146.183	0.00120518
rs964184	11	116648917	C	G	0.867229	ZPR1	-0.116637	0.00596503	8.9e-87	-0.0369942	0.026308	0.154828	382.338	0.00313285
rs7970695	12	121423376	A	G	0.620549	HNF1A	-0.0253039	0.00419603	1.2e-10	-0.0134857	0.018679	0.472476	36.3662	0.000301534
rs139974673	15	44027885	C	T	0.025918	CATSPER2P1	0.117987	0.0128075	2.3e-21	-0.10023	0.047133	0.0682025	84.8671	0.000702903
rs261290	15	58678720	C	T	0.654653	ALDH1A2	-0.114383	0.00428189	3.9e-161	-0.00542227	0.018993	0.778175	713.595	0.00591589
rs34663616	15	58569330	A	C	0.137654	ALDH1A2	0.0356728	0.00602277	4.4e-10	-0.0438474	0.027841	0.143186	35.0818	0.000302117
rs633695	15	58725839	G	A	0.292348	LIPC	0.0840069	0.00448287	9.1e-80	-0.0127641	0.019472	0.525695	351.17	0.00291998
rs1672811	16	15501099	C	T	0.748488	MPV17L	0.0251849	0.0046967	3e-08	-0.0161804	0.020477	0.431207	28.7538	0.000238811
rs72789541	16	15127534	A	T	0.29597	PDXDC1	-0.0810999	0.00446068	5.6e-75	-0.0098544	0.019508	0.623817	330.551	0.002741
rs77960347	18	47109955	G	A	0.013239	LIPG	0.161749	0.0177574	7.2e-22	0.0703121	0.084876	0.413405	82.9706	0.000683566
rs9304381	18	47158234	T	C	0.818434	SMUG1P1	0.0528854	0.00527814	5.2e-24	-0.00351382	0.023598	0.883931	100.394	0.000831227
rs1132899	19	45448036	C	T	0.509603	APOC4-APOC2	0.0270834	0.00410188	8.6e-11	-0.00941922	0.018414	0.618919	43.5954	0.00036662
rs58542926	19	19379549	T	C	0.074383	TM6SF2	-0.171666	0.00775231	1.4e-113	-0.0375139	0.032876	0.288275	490.35	0.00405792
rs737338	19	11347657	T	C	0.035186	DOCK6	-0.0726631	0.0110354	3.5e-11	-0.0236126	0.03953	0.575547	43.3562	0.000358485
rs6129624	20	39167592	A	G	0.335237	LINC01728	-0.0257607	0.00437946	5.1e-10	-0.0230302	0.018891	0.242517	34.5998	0.000295777
rs117143374	21	40555561	C	T	0.142254	PSMG1	-0.0370966	0.005847	2.2e-10	0.058831	0.027668	0.0280408	40.2533	0.000335831

## Sheet: Table S1- Omega_3-2
Table S1-2: List of the 44 SNPs conditionally independent common variants used as instruments of Omega_3 in the Mendelian randomization studies.
SNPs	Chr	Position	EA	OA	EAF	Closest Gene	Omega_3 GWAS (ID：met-d-Omega_3)			Lung adenocarcinoma GWAS (ID:ieu-a-965)			F statistics	The proportion of variance explained
							β	SE	P value	β	SE	P value
rs1167998	1	62931632	A	C	0.644674	DOCK7	0.0713574	0.00425038	3.59998e-66	-0.0881473	0.03158	0.00307397	281.853	0.00233279
rs629301	1	109818306	T	G	0.778033	CELSR2	0.0382887	0.00488385	1.29987e-14	0.0660714	0.030618	0.0506571	61.4634	0.000506358
rs6693447	1	2330190	G	T	0.461686	RER1	0.0229488	0.00407772	4.79999e-09	0.0470048	0.030107	0.111852	31.6727	0.000261778
rs10184054	2	21203877	G	C	0.224107	RP11-116D2.1	-0.0361462	0.00486548	5.60015e-15	0.02686	0.032477	0.410524	55.1917	0.000454373
rs11563251	2	234679384	T	C	0.110601	UGT1A1	0.0349727	0.00647476	3.2e-08	0.0395236	0.046674	0.400002	29.175	0.000240627
rs11681659	2	136820960	T	C	0.716465	AC068492.1	-0.0251255	0.004486	2e-08	-0.0105769	0.031825	0.744895	31.3697	0.000256484
rs1260326	2	27730940	C	T	0.60401	GCKR	-0.0820592	0.0041534	8.4004e-88	-0.0106788	0.02816	0.709351	390.344	0.00322116
rs13424225	2	241214158	T	G	0.449809	STK25	0.0221268	0.00408591	2.19999e-08	0.0285787	0.028868	0.321952	29.3265	0.000242331
rs35135293	2	20363666	T	C	0.51675	AC098828.3	-0.0208868	0.00408348	3.89996e-08	0.0097009	0.027293	0.732057	26.1627	0.000217884
rs11242109	5	131677047	T	G	0.479016	SLC22A4	0.0240622	0.0040658	2.39999e-09	0.00991271	0.027669	0.72482	35.025	0.000288985
rs6882345	5	156397673	A	G	0.632863	CTC-207P7.1	0.0288844	0.00421159	1.9002e-13	0.00157424	0.02859	0.957381	47.0364	0.000387699
rs10455872	6	161010118	G	A	0.078988	LPA	-0.0629576	0.00753435	2.80027e-17	-0.0805248	0.064471	0.283917	69.824	0.000576704
rs117733303	6	160922870	G	A	0.018513	LPAL2	-0.115945	0.0150731	1.39991e-15	-0.124909	0.086738	0.252521	59.1696	0.000488535
rs2394976	6	31311912	T	G	0.161648	HLA-B	-0.0461429	0.00550837	1.20005e-15	0.0799242	0.048635	0.0890266	70.172	0.000577081
rs4000713	7	25990597	A	G	0.295408	CTD-2227E11.1	-0.0288196	0.00446039	1e-11	-0.0119349	0.030002	0.70303	41.7475	0.000345753
rs62466318	7	73042085	T	C	0.204178	MLXIPL	-0.0721329	0.00506371	1.20005e-45	0.0278826	0.037986	0.467167	202.922	0.00169091
rs73109460	7	44785800	A	G	0.123622	ZMIZ2	-0.0349475	0.006216	9.20005e-10	-0.0303798	0.045039	0.532589	31.609	0.000264636
rs112875651	8	126506694	A	G	0.392346	RP11-136O12.2	-0.0873719	0.00422001	3.50026e-98	-0.0179227	0.028969	0.555248	428.664	0.00363998
rs7819706	8	19844415	G	A	0.118291	LPL	-0.0396447	0.00628878	1.79999e-10	0.0336649	0.040517	0.408863	39.7409	0.000327852
rs9987289	8	9183358	G	A	0.909151	RP11-115J16.1	0.0566995	0.00707191	3.19963e-16	-0.0220374	0.048698	0.659468	64.2814	0.000531061
rs1800978	9	107665978	G	C	0.123991	ABCA1	-0.0373414	0.00619432	5.19996e-09	0.0941313	0.044509	0.0257632	36.3408	0.000302907
rs55891451	10	96728169	C	A	0.201728	CYP2C9	0.0341853	0.00508075	4.60045e-12	0.0121884	0.034164	0.72705	45.2713	0.000376379
rs6601924	10	5247302	C	T	0.845765	AKR1C4	0.0350603	0.00563873	8.50002e-10	0.0408512	0.037119	0.309647	38.6606	0.000320696
rs7924036	10	65191645	T	G	0.504205	JMJD1C	0.0233527	0.00406452	5.49997e-10	0.0138464	0.026728	0.619045	33.0108	0.000272655
rs12226389	11	61823630	C	T	0.18582	RP11-810P12.6	-0.050608	0.00524839	1.10002e-22	-0.102012	0.036603	0.015742	92.9793	0.000774963
rs143355652	11	61453822	T	C	0.010467	DAGLA	-0.154138	0.0204073	9.3994e-14	-0.204103	0.106406	0.175665	57.049	0.000492155
rs174564	11	61588305	G	A	0.347013	FADS2	-0.337094	0.00424185	1e-200	-0.0878088	0.026855	0.00364897	6315.26	0.051497
rs3018731	11	61248776	G	A	0.717549	PPP1R32	-0.0353357	0.00456603	1.99986e-14	-0.015518	0.038235	0.691536	59.8894	0.000506118
rs673335	11	75450576	C	T	0.159762	RN7SL786P	-0.0669996	0.00554146	1.10002e-34	0.00360051	0.036386	0.923717	146.183	0.00120518
rs964184	11	116648917	C	G	0.867229	ZPR1	-0.116637	0.00596503	8.9002e-87	-0.0351306	0.039936	0.380896	382.338	0.00313285
rs7970695	12	121423376	A	G	0.620549	HNF1A	-0.0253039	0.00419603	1.2e-10	-0.0199761	0.028928	0.493531	36.3662	0.000301534
rs139974673	15	44027885	C	T	0.025918	CATSPER2P1	0.117987	0.0128075	2.29985e-21	0.0549474	0.078724	0.495171	84.8671	0.000702903
rs261290	15	58678720	C	T	0.654653	ALDH1A2	-0.114383	0.00428189	3.89942e-161	-0.0103146	0.029252	0.729315	713.595	0.00591589
rs34663616	15	58569330	A	C	0.137654	ALDH1A2	0.0356728	0.00602277	4.39997e-10	-0.0356862	0.042413	0.437516	35.0818	0.000302117
rs633695	15	58725839	G	A	0.292348	LIPC	0.0840069	0.00448287	9.09913e-80	-0.0348544	0.029267	0.264573	351.17	0.00291998
rs1672811	16	15501099	C	T	0.748488	MPV17L	0.0251849	0.0046967	2.99999e-08	-0.0589555	0.032943	0.06579	28.7538	0.000238811
rs72789541	16	15127534	A	T	0.29597	PDXDC1	-0.0810999	0.00446068	5.60015e-75	-0.00270766	0.030344	0.931188	330.551	0.002741
rs77960347	18	47109955	G	A	0.013239	LIPG	0.161749	0.0177574	7.19946e-22	0.111673	0.127757	0.387962	82.9706	0.000683566
rs9304381	18	47158234	T	C	0.818434	SMUG1P1	0.0528854	0.00527814	5.19996e-24	0.0553341	0.034703	0.14599	100.394	0.000831227
rs1132899	19	45448036	C	T	0.509603	APOC4-APOC2	0.0270834	0.00410188	8.60003e-11	-0.00272872	0.028302	0.925532	43.5954	0.00036662
rs58542926	19	19379549	T	C	0.074383	TM6SF2	-0.171666	0.00775231	1.39959e-113	-0.0851745	0.047832	0.12105	490.35	0.00405792
rs737338	19	11347657	T	C	0.035186	DOCK6	-0.0726631	0.0110354	3.50026e-11	-0.0334286	0.059753	0.611767	43.3562	0.000358485
rs6129624	20	39167592	A	G	0.335237	LINC01728	-0.0257607	0.00437946	5.1e-10	-0.0209458	0.029119	0.494205	34.5998	0.000295777
rs117143374	21	40555561	C	T	0.142254	PSMG1	-0.0370966	0.005847	2.19999e-10	0.0573638	0.042095	0.165666	40.2533	0.000335831

## Sheet: Table S1- Omega_3-3
Table S1-3: List of the 41 SNPs conditionally independent common variants used as instruments of Omega_3 in the Mendelian randomization studies.
SNPs	Chr	Position	EA	OA	EAF	Closest Gene	Omega_3 GWAS (ID：met-d-Omega_3)			Squamous cell lung cancer GWAS (ID:ieu-a-967)			F statistics	The proportion of variance explained
							β	SE	P value	β	SE	P value
rs1167998	1	62931632	A	C	0.644674	DOCK7	0.0713574	0.00425038	3.6e-66	-0.0452716	0.030511	0.131626	281.853	0.00233279
rs629301	1	109818306	T	G	0.778033	CELSR2	0.0382887	0.00488385	1.3e-14	0.0115484	0.031948	0.729442	61.4634	0.000506358
rs6693447	1	2330190	G	T	0.461686	RER1	0.0229488	0.00407772	4.8e-09	0.0393255	0.029913	0.184001	31.6727	0.000261778
rs10184054	2	21203877	G	C	0.224107	RP11-116D2.1	-0.0361462	0.00486548	5.6e-15	-0.00703066	0.031258	0.82868	55.1917	0.000454373
rs11563251	2	234679384	T	C	0.110601	UGT1A1	0.0349727	0.00647476	3.2e-08	-0.0099665	0.044578	0.832525	29.175	0.000240627
rs11681659	2	136820960	T	C	0.716465	AC068492.1	-0.0251255	0.004486	2e-08	0.0129333	0.03021	0.681954	31.3697	0.000256484
rs1260326	2	27730940	C	T	0.60401	GCKR	-0.0820592	0.0041534	8.4e-88	0.00671751	0.027738	0.815051	390.344	0.00322116
rs13424225	2	241214158	T	G	0.449809	STK25	0.0221268	0.00408591	2.2e-08	0.0143821	0.028571	0.619612	29.3265	0.000242331
rs35135293	2	20363666	T	C	0.51675	AC098828.3	-0.0208868	0.00408348	3.9e-08	-0.00602183	0.027671	0.831348	26.1627	0.000217884
rs11242109	5	131677047	T	G	0.479016	SLC22A4	0.0240622	0.0040658	2.4e-09	0.0180324	0.027963	0.522994	35.025	0.000288985
rs6882345	5	156397673	A	G	0.632863	CTC-207P7.1	0.0288844	0.00421159	1.9e-13	-0.0360281	0.029565	0.219556	47.0364	0.000387699
rs10455872	6	161010118	G	A	0.078988	LPA	-0.0629576	0.00753435	2.8e-17	0.037212	0.072396	0.619823	69.824	0.000576704
rs117733303	6	160922870	G	A	0.018513	LPAL2	-0.115945	0.0150731	1.4e-15	-0.176428	0.082366	0.105986	59.1696	0.000488535
rs4000713	7	25990597	A	G	0.295408	CTD-2227E11.1	-0.0288196	0.00446039	1e-11	-0.00350915	0.029992	0.909909	41.7475	0.000345753
rs62466318	7	73042085	T	C	0.204178	MLXIPL	-0.0721329	0.00506371	1.2e-45	0.093095	0.040205	0.014344	202.922	0.00169091
rs73109460	7	44785800	A	G	0.123622	ZMIZ2	-0.0349475	0.006216	9.2e-10	0.0301072	0.048215	0.53953	31.609	0.000264636
rs112875651	8	126506694	A	G	0.392346	RP11-136O12.2	-0.0873719	0.00422001	3.5e-98	0.00393325	0.029174	0.895397	428.664	0.00363998
rs7819706	8	19844415	G	A	0.118291	LPL	-0.0396447	0.00628878	1.8e-10	-0.0111914	0.039858	0.789816	39.7409	0.000327852
rs9987289	8	9183358	G	A	0.909151	RP11-115J16.1	0.0566995	0.00707191	3.2e-16	-0.0774054	0.049539	0.107129	64.2814	0.000531061
rs1800978	9	107665978	G	C	0.123991	ABCA1	-0.0373414	0.00619432	5.2e-09	0.0182171	0.041861	0.670792	36.3408	0.000302907
rs55891451	10	96728169	C	A	0.201728	CYP2C9	0.0341853	0.00508075	4.6e-12	-0.0654595	0.032145	0.0654184	45.2713	0.000376379
rs6601924	10	5247302	C	T	0.845765	AKR1C4	0.0350603	0.00563873	8.5e-10	-0.00438935	0.038425	0.912086	38.6606	0.000320696
rs7924036	10	65191645	T	G	0.504205	JMJD1C	0.0233527	0.00406452	5.5e-10	0.0135169	0.026965	0.630411	33.0108	0.000272655
rs12226389	11	61823630	C	T	0.18582	RP11-810P12.6	-0.050608	0.00524839	1.1e-22	-0.0446313	0.039656	0.302074	92.9793	0.000774963
rs143355652	11	61453822	T	C	0.010467	DAGLA	-0.154138	0.0204073	9.4e-14	-0.0648308	0.122913	0.668912	57.049	0.000492155
rs3018731	11	61248776	G	A	0.717549	PPP1R32	-0.0353357	0.00456603	2e-14	0.0377091	0.03694	0.344339	59.8894	0.000506118
rs673335	11	75450576	C	T	0.159762	RN7SL786P	-0.0669996	0.00554146	1.1e-34	0.00599002	0.035996	0.871712	146.183	0.00120518
rs964184	11	116648917	C	G	0.867229	ZPR1	-0.116637	0.00596503	8.9e-87	-0.0827342	0.04195	0.0394022	382.338	0.00313285
rs7970695	12	121423376	A	G	0.620549	HNF1A	-0.0253039	0.00419603	1.2e-10	0.0307036	0.02759	0.294242	36.3662	0.000301534
rs261290	15	58678720	C	T	0.654653	ALDH1A2	-0.114383	0.00428189	3.9e-161	0.0300201	0.028077	0.313506	713.595	0.00591589
rs34663616	15	58569330	A	C	0.137654	ALDH1A2	0.0356728	0.00602277	4.4e-10	0.0318503	0.045858	0.493147	35.0818	0.000302117
rs633695	15	58725839	G	A	0.292348	LIPC	0.0840069	0.00448287	9.1e-80	-0.0143434	0.029719	0.644411	351.17	0.00291998
rs1672811	16	15501099	C	T	0.748488	MPV17L	0.0251849	0.0046967	3e-08	0.0261633	0.030164	0.412753	28.7538	0.000238811
rs72789541	16	15127534	A	T	0.29597	PDXDC1	-0.0810999	0.00446068	5.6e-75	-0.00667322	0.029995	0.830218	330.551	0.002741
rs77960347	18	47109955	G	A	0.013239	LIPG	0.161749	0.0177574	7.2e-22	0.214662	0.146288	0.109778	82.9706	0.000683566
rs9304381	18	47158234	T	C	0.818434	SMUG1P1	0.0528854	0.00527814	5.2e-24	-0.0459108	0.037564	0.217151	100.394	0.000831227
rs1132899	19	45448036	C	T	0.509603	APOC4-APOC2	0.0270834	0.00410188	8.6e-11	-0.0337109	0.027475	0.248902	43.5954	0.00036662
rs58542926	19	19379549	T	C	0.074383	TM6SF2	-0.171666	0.00775231	1.4e-113	0.0149162	0.052755	0.785529	490.35	0.00405792
rs737338	19	11347657	T	C	0.035186	DOCK6	-0.0726631	0.0110354	3.5e-11	0.00223949	0.061312	0.972568	43.3562	0.000358485
rs6129624	20	39167592	A	G	0.335237	LINC01728	-0.0257607	0.00437946	5.1e-10	-0.0478613	0.028352	0.118323	34.5998	0.000295777
rs117143374	21	40555561	C	T	0.142254	PSMG1	-0.0370966	0.005847	2.2e-10	0.0608862	0.042559	0.14428	40.2533	0.000335831

## Sheet: Table S2-DHA-1
Table: S2 -1: List of the 38 SNPs conditionally independent common variants used as instruments of DHA in the Mendelian randomization studies.
SNPs	Chr	Position	EA	OA	EAF	Closest Gene	DHA GWAS (ID：met-d-DHA)			Lung cancer GWAS (ID:ieu-a-966)			F statistics	The proportion of variance explained
							β	SE	P value	β	SE	P value
rs11122450	1	230301811	G	T	0.61149	GALNT2	0.0226284	0.00409561	3.40001e-08	0.00149512	0.018347	0.93631	30.526	0.000243293
rs629301	1	109818306	T	G	0.778033	CELSR2	0.043759	0.00479643	1.39991e-19	0.0198885	0.020817	0.359162	83.2336	0.00066138
rs638714	1	62906489	T	G	0.345963	USP1	-0.0378064	0.00421104	5.40008e-20	0.0329521	0.020503	0.103411	80.6031	0.000646834
rs11681659	2	136820960	T	C	0.716465	AC068492.1	-0.0294969	0.00440594	5.30029e-12	-0.000495877	0.020129	0.9807	44.8204	0.000353496
rs1260326	2	27730940	C	T	0.60401	GCKR	-0.0466812	0.00407928	8.69961e-30	0.00372593	0.018167	0.840968	130.953	0.00104242
rs13424225	2	241214158	T	G	0.449809	STK25	0.0223562	0.00401299	1.09999e-08	0.0105482	0.01847	0.570878	31.0356	0.000247382
rs34722314	2	21271707	A	T	0.136132	APOB	-0.0494743	0.00586365	6.79986e-18	-0.0394823	0.024518	0.131289	71.1907	0.000575701
rs273912	5	131661349	T	G	0.707071	SLC22A4	0.0258164	0.00438088	6.59994e-10	0.0256563	0.018672	0.18883	34.7271	0.000276088
rs6931604	6	98578215	T	C	0.599501	RP11-436D23.1	0.0229175	0.00408792	2.69998e-08	0.00972009	0.018003	0.599549	31.4289	0.000252206
rs35177659	7	1218538	T	C	0.522398	AC091729.9	0.0230344	0.00417365	2.69998e-08	0.0301613	0.019589	0.143123	30.4594	0.000264759
rs73109460	7	44785800	A	G	0.123622	ZMIZ2	-0.036835	0.00610428	7.29962e-11	0.0237634	0.031063	0.447339	36.4127	0.000293994
rs112875651	8	126506694	A	G	0.392346	RP11-136O12.2	-0.0490959	0.00414568	1.59993e-32	0.00745018	0.019226	0.701698	140.249	0.00114933
rs325	8	19819328	C	T	0.100483	LPL	0.038745	0.00662692	3.79997e-09	-0.00447198	0.028682	0.880116	34.1828	0.000271371
rs9987289	8	9183358	G	A	0.909151	RP11-115J16.1	0.0582737	0.00694734	1.29987e-17	-0.0404843	0.031861	0.199437	70.3571	0.000560959
rs1800978	9	107665978	G	C	0.123991	ABCA1	-0.0336067	0.0060825	4.79999e-08	0.0328214	0.027755	0.234204	30.5272	0.000245347
rs2807967	10	22251380	C	T	0.718104	DNAJC1	0.0251145	0.00445367	1.2e-08	-0.0112495	0.019772	0.572582	31.799	0.000255361
rs55891451	10	96728169	C	A	0.201728	CYP2C9	0.0322985	0.00498857	5.60015e-11	-0.00373798	0.022172	0.869496	41.9192	0.000335979
rs7924036	10	65191645	T	G	0.504205	JMJD1C	0.0356515	0.00399079	4.79954e-21	-0.00512186	0.017917	0.777743	79.8064	0.00063547
rs12226389	11	61823630	C	T	0.18582	RP11-810P12.6	-0.0437768	0.00516019	3.80014e-18	-0.0452662	0.025552	0.0992727	71.9709	0.00057987
rs143355652	11	61453822	T	C	0.010467	DAGLA	-0.151409	0.0200643	6.59933e-14	-0.0471535	0.084407	0.627531	56.945	0.000474882
rs149820547	11	61983775	G	T	0.042103	SCGB2A1	-0.0544364	0.00998382	4.79999e-08	0.00939869	0.044927	0.840044	29.7293	0.000239024
rs174564	11	61588305	G	A	0.347013	FADS2	-0.289714	0.00417057	1e-200	-0.061282	0.017964	0.00165101	4825.56	0.0380381
rs525028	11	116705516	A	G	0.708543	APOA1	-0.0295479	0.004399	2.70023e-12	-0.0023652	0.020172	0.908287	45.1175	0.000360599
rs673335	11	75450576	C	T	0.159762	RN7SL786P	-0.0554488	0.00544834	8.10028e-25	0.0236638	0.024042	0.324878	103.575	0.000825449
rs78689694	11	126234820	C	G	0.133357	ST3GAL4	0.0379626	0.00587915	4.39997e-10	-0.0384321	0.024447	0.14025	41.6949	0.000333118
rs12914626	15	58738423	T	C	0.701938	LIPC	-0.0608884	0.00439066	7.50067e-45	-0.00817152	0.020319	0.691099	192.313	0.00155133
rs139974673	15	44027885	C	T	0.025918	CATSPER2P1	0.0709705	0.0125759	8.79995e-09	-0.10023	0.047133	0.0682025	31.8477	0.000254321
rs1560390	15	58580781	C	T	0.219684	ALDH1A2	-0.0501722	0.00484722	2.49977e-26	-0.0271205	0.021094	0.220728	107.137	0.000863029
rs261291	15	58680178	C	T	0.356068	ALDH1A2	0.115166	0.00417215	5.39511e-172	0.00591447	0.018902	0.757384	761.954	0.00608207
rs3764261	16	56993324	A	C	0.324455	CETP	0.039214	0.00426253	1.9002e-21	-7.7003e-05	0.0191	0.996846	84.6345	0.000674095
rs4986970	16	67976320	T	A	0.033926	LCAT	-0.0690353	0.0110618	1.29999e-10	-0.00446294	0.049924	0.932594	38.9485	0.000312403
rs72789541	16	15127534	A	T	0.29597	PDXDC1	-0.0778309	0.00438005	5.60015e-71	-0.0098544	0.019508	0.623817	315.752	0.00252449
rs77960347	18	47109955	G	A	0.013239	LIPG	0.141863	0.0174352	2.49977e-17	0.0703121	0.084876	0.413405	66.204	0.000525818
rs9304381	18	47158234	T	C	0.818434	SMUG1P1	0.0504128	0.00518236	5.79963e-23	0.0553341	0.034703	0.14599	94.6295	0.000755318
rs2278426	19	11350488	T	C	0.035183	ANGPTL8	-0.060337	0.0108352	3.69999e-08	-0.0209785	0.039545	0.618058	31.0094	0.000247158
rs58542926	19	19379549	T	C	0.074383	TM6SF2	-0.118879	0.00761408	1.39991e-57	-0.0375139	0.032876	0.288275	243.767	0.00194601
rs73045691	19	45440529	A	G	0.304282	APOC4-APOC2	0.0291154	0.00455374	3.59998e-10	0.00323377	0.021536	0.88276	40.8798	0.00035891
rs7412	19	45412079	T	C	0.080653	APOE	-0.0767973	0.00736218	5.40008e-26	0.0466593	0.03598	0.189326	108.813	0.000874625

## Sheet: Table S2-DHA-2
Table: S2 -2: List of the 39 SNPs conditionally independent common variants used as instruments of DHA in the Mendelian randomization studies.
SNPs	Chr	Position	EA	OA	EAF	Closest Gene	DHA GWAS (ID：met-d-DHA)			Lung adenocarcinoma GWAS (ID:ieu-a-965)			F statistics	The proportion of variance explained
							β	SE	P value	β	SE	P value
rs11122450	1	230301811	G	T	0.61149	GALNT2	0.0226284	0.00409561	3.40001e-08	-0.0100097	0.028577	0.730935	30.526	0.000243293
rs629301	1	109818306	T	G	0.778033	CELSR2	0.043759	0.00479643	1.39991e-19	0.0660714	0.030618	0.0506571	83.2336	0.00066138
rs638714	1	62906489	T	G	0.345963	USP1	-0.0378064	0.00421104	5.40008e-20	0.0777617	0.03265	0.0125349	80.6031	0.000646834
rs11681659	2	136820960	T	C	0.716465	AC068492.1	-0.0294969	0.00440594	5.30029e-12	-0.0105769	0.031825	0.744895	44.8204	0.000353496
rs1260326	2	27730940	C	T	0.60401	GCKR	-0.0466812	0.00407928	8.69961e-30	-0.0106788	0.02816	0.709351	130.953	0.00104242
rs13424225	2	241214158	T	G	0.449809	STK25	0.0223562	0.00401299	1.09999e-08	0.0285787	0.028868	0.321952	31.0356	0.000247382
rs34722314	2	21271707	A	T	0.136132	APOB	-0.0494743	0.00586365	6.79986e-18	-0.0781551	0.035894	0.0528689	71.1907	0.000575701
rs273912	5	131661349	T	G	0.707071	SLC22A4	0.0258164	0.00438088	6.59994e-10	0.0202701	0.028763	0.502533	34.7271	0.000276088
rs2394976	6	31311912	T	G	0.161648	HLA-B	-0.0343828	0.00541148	5.60015e-11	0.0799242	0.048635	0.0890266	40.3692	0.000320412
rs6931604	6	98578215	T	C	0.599501	RP11-436D23.1	0.0229175	0.00408792	2.69998e-08	-0.00482534	0.028249	0.867469	31.4289	0.000252206
rs35177659	7	1218538	T	C	0.522398	AC091729.9	0.0230344	0.00417365	2.69998e-08	0.0646836	0.029087	0.0433581	30.4594	0.000264759
rs73109460	7	44785800	A	G	0.123622	ZMIZ2	-0.036835	0.00610428	7.29962e-11	-0.0303798	0.045039	0.532589	36.4127	0.000293994
rs112875651	8	126506694	A	G	0.392346	RP11-136O12.2	-0.0490959	0.00414568	1.59993e-32	-0.0179227	0.028969	0.555248	140.249	0.00114933
rs325	8	19819328	C	T	0.100483	LPL	0.038745	0.00662692	3.79997e-09	0.0248877	0.044014	0.578949	34.1828	0.000271371
rs9987289	8	9183358	G	A	0.909151	RP11-115J16.1	0.0582737	0.00694734	1.29987e-17	-0.0220374	0.048698	0.659468	70.3571	0.000560959
rs1800978	9	107665978	G	C	0.123991	ABCA1	-0.0336067	0.0060825	4.79999e-08	0.0941313	0.044509	0.0257632	30.5272	0.000245347
rs2807967	10	22251380	C	T	0.718104	DNAJC1	0.0251145	0.00445367	1.2e-08	-0.0388033	0.031126	0.208524	31.799	0.000255361
rs55891451	10	96728169	C	A	0.201728	CYP2C9	0.0322985	0.00498857	5.60015e-11	0.0121884	0.034164	0.72705	41.9192	0.000335979
rs7924036	10	65191645	T	G	0.504205	JMJD1C	0.0356515	0.00399079	4.79954e-21	0.0138464	0.026728	0.619045	79.8064	0.00063547
rs12226389	11	61823630	C	T	0.18582	RP11-810P12.6	-0.0437768	0.00516019	3.80014e-18	-0.102012	0.036603	0.015742	71.9709	0.00057987
rs143355652	11	61453822	T	C	0.010467	DAGLA	-0.151409	0.0200643	6.59933e-14	-0.204103	0.106406	0.175665	56.945	0.000474882
rs149820547	11	61983775	G	T	0.042103	SCGB2A1	-0.0544364	0.00998382	4.79999e-08	0.0879285	0.074177	0.227754	29.7293	0.000239024
rs174564	11	61588305	G	A	0.347013	FADS2	-0.289714	0.00417057	1e-200	-0.0878088	0.026855	0.00364897	4825.56	0.0380381
rs525028	11	116705516	A	G	0.708543	APOA1	-0.0295479	0.004399	2.70023e-12	0.00818138	0.030909	0.799159	45.1175	0.000360599
rs673335	11	75450576	C	T	0.159762	RN7SL786P	-0.0554488	0.00544834	8.10028e-25	0.00360051	0.036386	0.923717	103.575	0.000825449
rs78689694	11	126234820	C	G	0.133357	ST3GAL4	0.0379626	0.00587915	4.39997e-10	-0.0585215	0.03699	0.151551	41.6949	0.000333118
rs12914626	15	58738423	T	C	0.701938	LIPC	-0.0608884	0.00439066	7.50067e-45	-0.0161568	0.031351	0.611658	192.313	0.00155133
rs139974673	15	44027885	C	T	0.025918	CATSPER2P1	0.0709705	0.0125759	8.79995e-09	0.0549474	0.078724	0.495171	31.8477	0.000254321
rs1560390	15	58580781	C	T	0.219684	ALDH1A2	-0.0501722	0.00484722	2.49977e-26	-0.0146995	0.032281	0.664203	107.137	0.000863029
rs261291	15	58680178	C	T	0.356068	ALDH1A2	0.115166	0.00417215	5.39511e-172	0.0129903	0.029107	0.66048	761.954	0.00608207
rs3764261	16	56993324	A	C	0.324455	CETP	0.039214	0.00426253	1.9002e-21	0.0150472	0.029557	0.615756	84.6345	0.000674095
rs4986970	16	67976320	T	A	0.033926	LCAT	-0.0690353	0.0110618	1.29999e-10	-0.0178514	0.075831	0.831101	38.9485	0.000312403
rs72789541	16	15127534	A	T	0.29597	PDXDC1	-0.0778309	0.00438005	5.60015e-71	-0.00270766	0.030344	0.931188	315.752	0.00252449
rs77960347	18	47109955	G	A	0.013239	LIPG	0.141863	0.0174352	2.49977e-17	0.111673	0.127757	0.387962	66.204	0.000525818
rs9304381	18	47158234	T	C	0.818434	SMUG1P1	0.0504128	0.00518236	5.79963e-23	0.0553341	0.034703	0.14599	94.6295	0.000755318
rs2278426	19	11350488	T	C	0.035183	ANGPTL8	-0.060337	0.0108352	3.69999e-08	-0.0303736	0.059856	0.644211	31.0094	0.000247158
rs58542926	19	19379549	T	C	0.074383	TM6SF2	-0.118879	0.00761408	1.39991e-57	-0.0851745	0.047832	0.12105	243.767	0.00194601
rs73045691	19	45440529	A	G	0.304282	APOC4-APOC2	0.0291154	0.00455374	3.59998e-10	0.0316924	0.034096	0.353388	40.8798	0.00035891
rs7412	19	45412079	T	C	0.080653	APOE	-0.0767973	0.00736218	5.40008e-26	0.0973717	0.056982	0.0740338	108.813	0.000874625

## Sheet: Table S2-DHA-3
Table: S2 -3: List of the 36 SNPs conditionally independent common variants used as instruments of DHA in the Mendelian randomization studies.
SNPs	Chr	Position	EA	OA	EAF	Closest Gene	DHA GWAS (ID：met-d-DHA)			Squamous cell lung cancer GWAS (ID:ieu-a-967)			F statistics	The proportion of variance explained
							β	SE	P value	β	SE	P value
rs11122450	1	230301811	G	T	0.61149	GALNT2	0.0226284	0.00409561	3.4e-08	-0.020083	0.028637	0.486658	30.526	0.000243293
rs629301	1	109818306	T	G	0.778033	CELSR2	0.043759	0.00479643	1.4e-19	0.0115484	0.031948	0.729442	83.2336	0.00066138
rs638714	1	62906489	T	G	0.345963	USP1	-0.0378064	0.00421104	5.4e-20	0.0526665	0.032082	0.0933039	80.6031	0.000646834
rs11681659	2	136820960	T	C	0.716465	AC068492.1	-0.0294969	0.00440594	5.3e-12	0.0129333	0.03021	0.681954	44.8204	0.000353496
rs1260326	2	27730940	C	T	0.60401	GCKR	-0.0466812	0.00407928	8.7e-30	0.00671751	0.027738	0.815051	130.953	0.00104242
rs13424225	2	241214158	T	G	0.449809	STK25	0.0223562	0.00401299	1.1e-08	0.0143821	0.028571	0.619612	31.0356	0.000247382
rs34722314	2	21271707	A	T	0.136132	APOB	-0.0494743	0.00586365	6.8e-18	-0.00831346	0.03882	0.838246	71.1907	0.000575701
rs273912	5	131661349	T	G	0.707071	SLC22A4	0.0258164	0.00438088	6.6e-10	-0.00513181	0.029334	0.864401	34.7271	0.000276088
rs6931604	6	98578215	T	C	0.599501	RP11-436D23.1	0.0229175	0.00408792	2.7e-08	0.0170851	0.027382	0.550877	31.4289	0.000252206
rs35177659	7	1218538	T	C	0.522398	AC091729.9	0.0230344	0.00417365	2.7e-08	0.0446115	0.029776	0.164904	30.4594	0.000264759
rs73109460	7	44785800	A	G	0.123622	ZMIZ2	-0.036835	0.00610428	7.3e-11	0.0301072	0.048215	0.53953	36.4127	0.000293994
rs112875651	8	126506694	A	G	0.392346	RP11-136O12.2	-0.0490959	0.00414568	1.6e-32	0.00393325	0.029174	0.895397	140.249	0.00114933
rs325	8	19819328	C	T	0.100483	LPL	0.038745	0.00662692	3.8e-09	-0.0244638	0.043185	0.597199	34.1828	0.000271371
rs9987289	8	9183358	G	A	0.909151	RP11-115J16.1	0.0582737	0.00694734	1.3e-17	-0.0774054	0.049539	0.107129	70.3571	0.000560959
rs1800978	9	107665978	G	C	0.123991	ABCA1	-0.0336067	0.0060825	4.8e-08	0.0182171	0.041861	0.670792	30.5272	0.000245347
rs2807967	10	22251380	C	T	0.718104	DNAJC1	0.0251145	0.00445367	1.2e-08	-0.0204436	0.030621	0.508513	31.799	0.000255361
rs55891451	10	96728169	C	A	0.201728	CYP2C9	0.0322985	0.00498857	5.6e-11	-0.0654595	0.032145	0.0654184	41.9192	0.000335979
rs7924036	10	65191645	T	G	0.504205	JMJD1C	0.0356515	0.00399079	4.8e-21	0.0135169	0.026965	0.630411	79.8064	0.00063547
rs12226389	11	61823630	C	T	0.18582	RP11-810P12.6	-0.0437768	0.00516019	3.8e-18	-0.0446313	0.039656	0.302074	71.9709	0.00057987
rs143355652	11	61453822	T	C	0.010467	DAGLA	-0.151409	0.0200643	6.6e-14	-0.0648308	0.122913	0.668912	56.945	0.000474882
rs149820547	11	61983775	G	T	0.042103	SCGB2A1	-0.0544364	0.00998382	4.8e-08	0.0145526	0.068978	0.841883	29.7293	0.000239024
rs525028	11	116705516	A	G	0.708543	APOA1	-0.0295479	0.004399	2.7e-12	0.015664	0.030295	0.621672	45.1175	0.000360599
rs673335	11	75450576	C	T	0.159762	RN7SL786P	-0.0554488	0.00544834	8.1e-25	0.00599002	0.035996	0.871712	103.575	0.000825449
rs78689694	11	126234820	C	G	0.133357	ST3GAL4	0.0379626	0.00587915	4.4e-10	0.0173919	0.039137	0.663638	41.6949	0.000333118
rs12914626	15	58738423	T	C	0.701938	LIPC	-0.0608884	0.00439066	7.5e-45	0.00637125	0.030669	0.841386	192.313	0.00155133
rs1560390	15	58580781	C	T	0.219684	ALDH1A2	-0.0501722	0.00484722	2.5e-26	-0.0214157	0.032497	0.532774	107.137	0.000863029
rs261291	15	58680178	C	T	0.356068	ALDH1A2	0.115166	0.00417215	5.4e-172	-0.0312709	0.027893	0.291104	761.954	0.00608207
rs3764261	16	56993324	A	C	0.324455	CETP	0.039214	0.00426253	1.9e-21	0.00195808	0.029148	0.947863	84.6345	0.000674095
rs4986970	16	67976320	T	A	0.033926	LCAT	-0.0690353	0.0110618	1.3e-10	-0.0232082	0.073777	0.77641	38.9485	0.000312403
rs72789541	16	15127534	A	T	0.29597	PDXDC1	-0.0778309	0.00438005	5.6e-71	-0.00667322	0.029995	0.830218	315.752	0.00252449
rs77960347	18	47109955	G	A	0.013239	LIPG	0.141863	0.0174352	2.5e-17	0.214662	0.146288	0.109778	66.204	0.000525818
rs9304381	18	47158234	T	C	0.818434	SMUG1P1	0.0504128	0.00518236	5.8e-23	-0.0459108	0.037564	0.217151	94.6295	0.000755318
rs2278426	19	11350488	T	C	0.035183	ANGPTL8	-0.060337	0.0108352	3.7e-08	-0.00147008	0.060985	0.981962	31.0094	0.000247158
rs58542926	19	19379549	T	C	0.074383	TM6SF2	-0.118879	0.00761408	1.4e-57	0.0149162	0.052755	0.785529	243.767	0.00194601
rs73045691	19	45440529	A	G	0.304282	APOC4-APOC2	0.0291154	0.00455374	3.6e-10	0.0008946	0.033057	0.979076	40.8798	0.00035891
rs7412	19	45412079	T	C	0.080653	APOE	-0.0767973	0.00736218	5.4e-26	0.0910548	0.058128	0.104178	108.813	0.000874625

## Sheet: Table S3-EPA-1
Table3-2: List of the 6 SNPs conditionally independent common variants used as instruments of EPA in the Mendelian randomization studies.
SNPs	Chr	Position	EA	OA	EAF	Closest Gene	Eicosapentaenoate (EPA; 20:5n3) GWAS (ID：met-a-402)			Lung cancer GWAS (ID:ieu-a-966)			F statistics	The proportion of variance explained
							β	SE	P value	β	SE	P value
rs12583004	13	104080192	T	C	0.0723	LINC01319	-0.0318	0.0067	1.75e-06	0.00542923	0.034048	0.876843	22.5271	0.000135653
rs179976	6	16359308	T	C	0.7581	ATXN1	-0.0198	0.0043	3.92e-06	0.0191665	0.019753	0.350824	21.2028	0.000143788
rs2068592	7	70856133	A	G	0.0144	WBSCR17	0.071	0.0152	2.96e-06	0.0810231	0.080607	0.313194	21.8187	0.00014309
rs2364754	3	26007868	G	A	0.9249	LINC00629	0.032	0.0069	3.69e-06	0.020806	0.027405	0.469707	21.5081	0.000142254
rs6468384	8	36772358	A	C	0.5691	KCNU1	0.0179	0.0036	5.62e-07	-0.00364037	0.017998	0.841913	24.723	0.000157145
rs703811	8	102100773	T	C	0.7585	FLJ42969	0.017	0.0037	4.2e-06	-0.0135646	0.021117	0.523672	21.1103	0.000105877

## Sheet: Table S3-EPA-2
Table3-2: List of the 7 SNPs conditionally independent common variants used as instruments of EPA in the Mendelian randomization studies.
SNPs	Chr	Position	EA	OA	EAF	Closest Gene	Eicosapentaenoate (EPA; 20:5n3) GWAS (ID：met-a-402)			Lung adenocarcinoma GWAS (ID:ieu-a-965)			F statistics	The proportion of variance explained
							β	SE	P value	β	SE	P value
rs12583004	13	104080192	T	C	0.0723	LINC01319	-0.0318	0.0067	1.75e-06	-0.0456095	0.04957	0.404518	22.5271	0.000135653
rs174556	11	61580635	T	C	0.299	FADS1	-0.0356	0.0037	1.96517e-22	-0.0911585	0.027285	0.00309001	92.5756	0.000531275
rs179976	6	16359308	T	C	0.7581	ATXN1	-0.0198	0.0043	3.92e-06	0.006331	0.03064	0.842198	21.2028	0.000143788
rs2068592	7	70856133	A	G	0.0144	WBSCR17	0.071	0.0152	2.96e-06	-0.0798888	0.104704	0.533402	21.8187	0.00014309
rs2364754	3	26007868	G	A	0.9249	LINC00629	0.032	0.0069	3.69e-06	-0.00694384	0.042946	0.876081	21.5081	0.000142254
rs6468384	8	36772358	A	C	0.5691	KCNU1	0.0179	0.0036	5.62e-07	0.0139651	0.027104	0.621131	24.723	0.000157145
rs703811	8	102100773	T	C	0.7585	FLJ42969	0.017	0.0037	4.2e-06	-0.000940558	0.031649	0.97701	21.1103	0.000105877

## Sheet: Table S3-EPA-3
Table3-3: List of the 6 SNPs conditionally independent common variants used as instruments of EPA in the Mendelian randomization studies.
SNPs	Chr	Position	EA	OA	EAF	Closest Gene	Eicosapentaenoate (EPA; 20:5n3) GWAS (ID：met-a-402)			Squamous cell lung cancer GWAS (ID:ieu-a-967)			F statistics	The proportion of variance explained
							β	SE	P value	β	SE	P value
rs12583004	13	104080192	T	C	0.0723	LINC01319	-0.0318	0.0067	1.75e-06	0.0246848	0.053226	0.652197	22.5271	0.000135653
rs179976	6	16359308	T	C	0.7581	ATXN1	-0.0198	0.0043	3.92e-06	0.0158225	0.030383	0.619259	21.2028	0.000143788
rs2068592	7	70856133	A	G	0.0144	WBSCR17	0.071	0.0152	2.96e-06	0.226534	0.136981	0.0652935	21.8187	0.00014309
rs2364754	3	26007868	G	A	0.9249	LINC00629	0.032	0.0069	3.69e-06	0.00765422	0.042251	0.863287	21.5081	0.000142254
rs6468384	8	36772358	A	C	0.5691	KCNU1	0.0179	0.0036	5.62e-07	-0.0160544	0.027961	0.570348	24.723	0.000157145
rs703811	8	102100773	T	C	0.7585	FLJ42969	0.017	0.0037	4.2e-06	-0.0148492	0.032592	0.654381	21.1103	0.000105877

[truncated: 19 more sheets: Table S4-Omega_6-1, Table S4-Omega_6-2, Table S4-Omega_6-3, Table S5-LA-1, Table S5-LA-2, Table S5-LA-3, Table S6-AA-1, Table S6-AA-2, Table S6-AA-3, Table S7-RO63-1, Table S7-RO63-2, Table S7-RO63-3, Table S8 TSMR Ruslt, Table S9 MVMR, Table S10 MVMR Omega_3, Table S11 MVMR DHA, Table S12 MVMR Omega_6, Table S13 MVMR Omega_6 to 3, Table S14 ]
